# Supplementary material for: Antibacterial and Antiviral Effects of Ag, Cu and Zn Metals, Respective Nanoparticles and Filter Materials Thereof against Coronavirus SARS-CoV-2 and Influenza A Virus
Source: Pharmaceutics. 2022 Nov 22;14(12):2549. doi: 10.3390/pharmaceutics14122549 (PMC9785359; doi:10.3390/pharmaceutics14122549)
Supplement: Supplementary file 1 [file pharmaceutics-14-02549-s001.zip]

Archive with 1 entries (1 files):
- pharmaceutics-2025094-supplementary.pdf
